# Supplementary material for: Efficient Separation of Phytochemicals from Muehlenbeckia volcanica (Benth.) Endl. by Polarity-Stepwise Elution Counter-Current Chromatography and Their Antioxidant, Antiglycation, and Aldose Reductase Inhibition Potentials
Source: Molecules. 2021 Jan 4;26(1):224. doi: 10.3390/molecules26010224 (PMC7796107; doi:10.3390/molecules26010224)
Supplement: Supplementary file 1 [file molecules-26-00224-s001.zip]

Archive with 1 entries (1 files):
- molecules-1054538-supplementary.pdf
